# Supplementary material for: The First Genome Survey of the Snail Provanna glabra Inhabiting Deep-Sea Hydrothermal Vents
Source: Animals (Basel). 2023 Oct 25;13(21):3313. doi: 10.3390/ani13213313 (PMC10648102; doi:10.3390/ani13213313)
Supplement: Supplementary file 1 [file animals-13-03313-s001.zip]

Archive with 1 entries (1 files):
- animals-2612936-supplementary.pdf
